# Supplementary material for: A Single Nucleotide Polymorphism rs1010816 Predicts Sorafenib Therapeutic Outcomes in Advanced Hepatocellular Carcinoma
Source: Int J Mol Sci. 2023 Jan 14;24(2):1681. doi: 10.3390/ijms24021681 (PMC9862766; doi:10.3390/ijms24021681)
Supplement: Supplementary file 1 [file ijms-24-01681-s001.zip]

Archive with 1 entries (1 files):
- ijms-2061680-supplementary.pdf
